# Supplementary material for: Agroforestry Practices Promote Biodiversity and Natural Resource Diversity in Atlantic Nicaragua
Source: PLoS One. 2016 Sep 8;11(9):e0162529. doi: 10.1371/journal.pone.0162529 (PMC5015841; doi:10.1371/journal.pone.0162529)
Supplement: S1 Table — (XLSX) [file pone.0162529.s002.xlsx]

## Sheet: sample location_soil plant data
ID	farmer	latitude	longitude	elevation	land use	simplified land use	plot	percentC	percentN	CtoN	BPmg g-1	BDg cm-3	pH		Acacia_mangium	Persea_americana	Cupania_cinerea	Quassia_amara	Gliricidia_sepium	Annona_glabra	Inga_edulis	Scoparia_dulcis	Artocarpus_altilis	Andira_inermis	Theobroma_cacao	Astrocaryum_alatum	Anacardium_occidentale	Manihot_esculenta	Nephelium_lappaceum	Pterocarpus_officinalis	Cinnamomum_zeylanicum	Cocos_nucifera	Celosia_sp1	Xanthosoma_sagittifolium	Ceiba_pentandra	Cyperus_compressus	Colocasia_esculenta	Dipteryx_oleifera	Syzygium_malaccense	Psidium_guajava	Mimosa_bahamensis	Morina_citrifolia	Spondias_mombin	Cynodon_dactylon	Neurolaena_lobata	Clidemia_sp1	Melastomataceae_sp1	Citrus_aurantifolia	Cananga_odorata
s1	Downs	12.3071	-83.7316	35.454	mixed fruit	fruit	1	3.506	0.354	9.901	0.005	0.688	5.6		0	1	0	0	0	0	0	1	0	0	0	0	0	0	0	0	0	0	0	0	0	0	0	0	0	0	0	0	1	0	0	0	0	0	0
s2	Downs	12.3068	-83.7319	45.788	mixed fruit	fruit	2	3.441	0.325	10.578	0.012	0.63	5.6		0	0	0	0	0	0	0	1	0	0	0	0	0	0	0	0	0	1	0	0	0	0	0	0	0	0	0	0	0	0	0	0	0	0	0
s3	Downs	12.307	-83.7322	16.949	mixed fruit	fruit	3	3.967	0.405	9.807	0.009	0.617	4.9		0	0	0	0	0	0	0	0	0	0	0	0	0	0	0	0	0	0	0	0	0	0	0	0	0	0	0	0	0	0	0	0	0	0	0
s4	Downs	12.3075	-83.7319	34.733	mixed fruit	fruit	4	3.985	0.399	9.977	0.006	1.137	5.8		0	0	0	0	0	0	0	1	0	0	0	0	0	0	0	0	0	1	0	0	0	0	0	0	0	0	0	0	0	0	0	0	0	0	0
s5	Downs	12.3063	-83.7317	31.609	potrero	potrero	1	4.725	0.479	9.868	0.011	1.063	5.3		0	0	0	0	1	0	0	0	0	0	0	0	0	0	0	0	0	0	0	0	0	0	0	0	0	0	0	0	0	0	0	0	0	0	0
s6	Downs	12.306	-83.7319	34.733	potrero	potrero	2	3.893	0.386	10.085	0.018	1.186	5.3		0	0	0	0	0	0	0	1	0	0	0	0	0	0	0	0	0	0	0	0	0	0	0	0	0	0	0	0	0	1	0	0	0	0	0
s7	Downs	12.3059	-83.7324	34.733	potrero	potrero	3	3.718	0.367	10.136	0.006	1.186	5.5		0	0	0	0	0	0	0	0	0	0	0	0	0	0	0	0	0	0	0	0	0	0	0	0	0	0	0	0	0	1	0	0	0	1	0
s8	Downs	12.3057	-83.7325	41.703	potrero	potrero	4	5.445	0.477	11.422	0.007	1.079	6		0	0	0	0	0	0	0	0	0	0	0	0	0	0	0	0	0	0	0	0	0	0	0	0	0	0	0	0	0	0	0	0	0	0	0
s9	Connie	12.3132	-83.7361	43.385	forest	forest	1	4.012	0.404	9.921	0.005	0.908	5.4		0	0	0	0	0	0	0	0	0	0	0	0	0	0	0	1	0	0	0	0	0	0	0	0	0	0	0	0	0	0	0	0	0	0	0
s10	Connie	12.3133	-83.736	43.625	forest	forest	2	4.404	0.438	10.055	0.005	0.846	5.5		0	0	0	0	0	0	1	0	0	0	0	0	0	0	0	0	0	0	0	0	0	0	0	0	0	0	0	0	0	0	0	0	0	0	0
s11	Connie	12.3131	-83.736	39.54	forest	forest	3	4.355	0.422	10.32	0.004	1.12	5.1		0	0	0	0	0	0	1	0	0	0	0	0	0	0	0	0	0	0	0	0	0	0	0	0	0	0	0	0	0	0	0	0	0	0	0
s12	Connie	12.3129	-83.736	33.051	forest	forest	4	3.734	0.346	10.783	0.004	1.133	5.2		0	0	0	0	0	0	1	0	0	0	0	0	0	0	0	0	0	0	0	0	0	0	0	0	0	0	0	0	0	0	0	0	0	0	0
s13	Connie	12.3148	-83.7383	32.811	potrero	potrero	1	3.836	0.396	9.689	0.002	1.292	4.8		0	0	0	0	1	0	0	0	0	0	0	0	0	0	0	0	0	0	0	0	0	0	0	0	0	0	0	0	0	0	0	0	0	0	0
s14	Connie	12.3147	-83.738	21.275	potrero	potrero	2	2.933	0.28	10.468	0.002	1.297	4.9		0	0	0	0	0	0	0	1	0	0	0	0	0	0	0	0	0	0	0	0	0	0	0	0	0	0	0	0	0	1	0	0	0	0	0
s15	Connie	12.3143	-83.738	14.786	potrero	potrero	3	3.18	0.343	9.263	0.001	1.276	4.8		0	0	0	0	0	0	0	1	0	0	0	0	0	0	0	0	0	0	0	0	0	0	0	0	0	1	0	0	0	1	0	0	0	1	0
s16	Connie	12.3149	-83.7384	20.794	potrero	potrero	4	3.648	0.37	9.849	0.002	1.252	5.7		1	0	0	1	0	0	0	1	0	0	0	0	0	0	0	0	0	0	0	0	0	0	0	0	0	0	0	0	0	1	0	0	0	0	0
s17	Connie	12.3143	-83.7373	34.493	coconut	fruit	1	5.524	0.503	10.993	0.004	0.949	5.3		0	0	0	0	0	0	0	0	0	0	0	0	0	0	0	0	0	0	0	0	0	0	0	0	0	0	0	0	0	0	0	0	0	0	0
s18	Connie	12.3144	-83.737	31.609	coconut	fruit	2	5.271	0.471	11.201	0.004	0.976	5.6		0	0	0	0	0	0	0	0	0	0	0	0	0	0	0	0	0	1	0	1	0	0	0	0	0	0	0	0	0	0	0	0	0	0	0
s19	Connie	12.3139	-83.7375	36.175	coconut	fruit	3	4.796	0.478	10.042	0.004	1.063	5.2		0	0	0	0	0	0	0	0	0	0	0	0	0	0	0	0	0	0	0	0	0	0	0	0	0	1	0	0	1	0	0	0	0	0	0
s20	Connie	12.3134	-83.7376	35.454	coconut	fruit	4	3.812	0.377	10.101	0.002	1.139	4.9		0	0	0	0	0	0	0	1	0	0	0	0	0	0	0	0	0	1	0	0	0	1	0	0	0	0	0	0	0	0	0	0	0	0	0
s21	Pellman	12.3144	-83.7309	37.377	forest	forest	1	4.589	0.466	9.846	0.002	0.946	5.5		0	0	0	0	0	0	1	0	0	0	0	1	0	0	0	0	0	0	0	0	0	0	0	0	0	0	0	0	0	0	1	0	0	0	0
s22	Pellman	12.3145	-83.7309	41.462	forest	forest	2	3.752	0.363	10.333	0.002	1.011	4.9		0	0	0	0	0	0	1	0	0	0	0	0	0	0	0	0	0	0	0	0	0	0	0	0	0	0	0	0	0	0	0	0	0	1	0
s23	Pellman	12.3145	-83.7309	41.943	forest	forest	3	1.7	0.173	9.849	0.004	1.431	5.1		0	0	0	0	0	0	1	0	0	0	0	1	0	0	0	0	0	0	0	0	0	0	0	0	0	0	0	0	0	0	0	0	0	0	0
s24	Pellman	12.3141	-83.7308	30.888	forest	forest	4	4.595	0.419	10.967	0.002	0.895	5.1		0	0	0	0	0	0	1	0	0	0	0	0	0	0	0	0	0	0	0	0	0	0	0	0	0	0	0	0	0	0	0	0	0	0	0
s25	Pellman	12.3129	-83.7303	40.261	cacao	fruit	1	3.755	0.35	10.741	0.001	1.155	5.7		0	0	0	0	0	0	1	0	0	0	1	0	0	0	0	0	0	0	0	0	0	0	0	0	0	0	0	0	0	0	0	0	0	0	0
s26	Pellman	12.3132	-83.7306	38.098	cacao	fruit	2	3.663	0.368	9.967	0.001	1.029	5		0	0	0	0	0	0	1	0	0	0	1	0	0	0	0	0	0	0	0	0	0	0	0	0	0	0	0	0	0	0	0	0	0	0	0
s27	Pellman	12.3132	-83.7303	37.377	cacao	fruit	3	3.868	0.404	9.584	0.002	1.06	5		0	0	0	0	1	0	1	0	0	0	1	0	0	0	0	0	0	0	0	0	0	0	0	0	0	0	0	0	0	0	0	0	0	0	0
s28	Pellman	12.313	-83.7302	34.012	cacao	fruit	4	4.79	0.414	11.562	0.002	1.08	5.5		0	0	0	0	0	0	1	0	0	0	1	0	0	0	0	0	0	0	0	0	0	0	0	0	0	0	0	0	0	0	0	0	0	0	0
s29	Pellman	12.3131	-83.7294	20.794	coconut	fruit	5	4.098	0.403	10.181	0.002	1.124	5.7		0	0	0	0	0	0	1	0	0	0	0	0	0	0	0	0	0	1	0	0	0	0	0	0	0	0	0	0	0	0	0	0	0	0	0
s30	Pellman	12.3132	-83.7292	37.377	coconut	fruit	6	3.661	0.359	10.203	0.002	0.99	5.1		0	0	0	0	0	0	0	0	0	0	1	0	0	0	0	0	0	0	0	0	0	0	0	0	0	0	0	0	0	0	0	0	0	0	0
s31	Pellman	12.3131	-83.7291	41.462	coconut	fruit	7	3.768	0.387	9.741	0.004	0.931	5.5		0	0	0	0	1	0	0	0	0	0	0	0	0	0	0	0	0	1	0	0	0	0	0	0	0	0	0	0	0	0	0	0	0	0	0
s32	Pellman	12.3137	-83.7293	31.849	coconut	fruit	8	4.205	0.414	10.147	0.007	0.905	4.8		0	0	0	0	1	0	1	0	0	0	0	0	1	0	0	0	0	0	0	0	0	0	0	0	0	0	0	0	0	0	0	0	0	0	0
s33	Chunky	12.3089	-83.7311	28.244	mixed fruit	fruit	1	4.327	0.437	9.913	0.01	1.178	4.8		0	0	0	0	0	0	0	0	0	0	0	0	0	0	0	0	0	0	0	0	0	0	0	0	0	0	0	0	1	0	0	0	0	0	0
s34	Chunky	12.3085	-83.731	27.764	mixed fruit	fruit	2	2.889	0.278	10.403	0.003	1.098	5.1		0	0	0	0	0	0	0	0	1	0	0	0	0	0	0	0	0	1	0	0	0	0	0	0	0	0	0	0	0	0	0	0	0	0	0
s35	Chunky	12.3087	-83.7307	36.415	mixed fruit	fruit	3	3.597	0.384	9.362	0.005	1.094	4.7		0	0	0	0	0	0	0	0	0	0	0	0	0	0	0	0	0	0	0	0	0	0	0	0	0	0	0	0	0	0	0	0	0	0	0
s36	Chunky	12.3089	-83.7306	37.857	mixed fruit	fruit	4	3.709	0.37	10.038	0.006	0.981	4.6		0	0	0	0	0	0	0	0	0	0	0	0	0	0	0	0	0	0	0	0	0	0	0	0	0	0	0	0	0	0	0	0	0	0	0
s37	Chunky	12.309	-83.7301	37.136	coconut	fruit	5	4.102	0.363	11.294	0.006	0.962	4.9		0	0	0	0	0	0	0	0	0	0	0	0	0	0	0	0	0	1	0	0	0	0	0	0	0	0	0	0	0	0	0	0	0	0	0
s38	Chunky	12.3089	-83.7301	38.338	coconut	fruit	6	4.999	0.495	10.095	0.011	1.174	5.3		0	0	0	0	0	0	0	0	0	0	0	0	0	0	0	0	0	0	0	0	0	0	0	0	0	0	0	0	0	0	0	0	0	0	0
s39	Chunky	12.3095	-83.7298	38.578	coconut	fruit	7	4.088	0.375	10.91	0.004	0.996	5.4		0	0	0	0	0	0	0	0	0	0	0	0	0	0	0	0	0	1	0	0	0	0	0	0	0	0	0	0	0	0	0	0	0	0	0
s40	Chunky	12.3096	-83.7295	46.75	coconut	fruit	8	4.154	0.399	10.401	0.003	0.976	5.1		0	0	0	0	0	0	0	0	0	0	0	0	0	0	0	0	0	1	0	0	0	0	0	0	0	0	0	0	0	0	0	0	0	1	0
s41	Melvin	12.3044	-83.7075	27.523	potrero	potrero	1	2.697	0.219	12.338	0.005	1.281	4.3		0	0	0	0	0	0	0	0	0	0	0	0	0	0	0	0	0	0	0	0	0	0	0	0	0	0	0	0	0	1	0	0	0	0	0
s42	Melvin	12.3044	-83.7071	29.686	potrero	potrero	2	5.753	0.488	11.789	0.009	0.965	4.2		0	0	0	0	0	0	0	0	0	0	0	0	0	0	0	0	0	0	0	0	0	0	0	0	0	0	0	0	0	0	0	0	0	0	0
s43	Melvin	12.3041	-83.7071	23.678	potrero	potrero	3	3.365	0.31	10.869	0.008	1.261	4.4		0	0	0	0	0	0	0	1	0	0	0	0	0	0	0	0	0	0	0	0	0	0	0	0	0	0	0	0	0	0	0	0	0	0	0
s44	Melvin	12.3041	-83.7075	25.601	potrero	potrero	4	3.52	0.317	11.101	0.004	1.265	4.3		0	0	0	0	0	0	0	1	0	0	0	0	0	0	0	0	0	0	0	0	0	0	0	0	0	0	0	0	0	0	0	0	0	0	0
s45	Melvin	12.303	-83.7076	34.733	cacao	fruit	1	4.024	0.322	12.485	0.008	0.998	5		0	0	0	0	0	0	1	0	0	0	1	0	0	0	0	0	0	0	0	0	0	1	0	0	0	0	0	0	0	0	0	0	1	0	0
s46	Melvin	12.3031	-83.7079	31.609	cacao	fruit	2	3.396	0.298	11.404	0.006	1.053	4.8		0	0	0	0	0	0	1	0	0	0	1	0	0	0	0	0	0	0	0	0	0	1	0	0	0	0	0	1	0	0	0	0	0	0	0
s47	Melvin	12.3031	-83.7073	44.827	cacao	fruit	3	3.81	0.382	9.984	0.002	1.118	4.8		0	0	1	0	0	0	1	0	0	0	1	0	0	0	0	0	0	0	0	0	0	1	0	0	0	0	0	0	0	0	0	0	1	0	0
s48	Melvin	12.3033	-83.7077	40.261	cacao	fruit	4	3.744	0.326	11.499	0.004	1.169	5		0	0	0	0	0	0	0	0	0	0	1	0	0	0	0	0	0	0	0	0	0	1	0	0	0	0	0	1	0	0	0	0	0	0	0
s49	Melvin	12.3039	-83.7078	22.717	forest	forest	1	4.487	0.438	10.256	0.005	0.87	4.7		0	0	0	0	0	0	0	0	0	0	0	0	0	0	0	0	0	0	0	0	0	0	0	0	0	0	0	0	0	0	0	0	0	0	0
s50	Melvin	12.3038	-83.7081	22.476	forest	forest	2	4.271	0.399	10.704	0.002	0.984	4.8		0	0	0	0	0	0	1	0	0	0	0	0	0	0	0	0	0	0	0	0	0	0	0	0	0	0	0	0	0	0	0	0	0	0	1
s51	Melvin	11.5478	-89.6965	24.399	forest	forest	3	4.191	0.393	10.678	0.003	1.058	4.9		0	0	0	0	0	0	0	0	0	0	0	0	0	0	0	0	0	0	0	0	0	1	0	0	0	0	0	0	0	0	0	0	0	0	1
s52	Melvin	12.3037	-83.7068	26.322	forest	forest	4	2.964	0.288	10.281	0.003	1.198	4.3		0	0	0	0	0	0	0	0	0	0	0	0	0	0	0	1	0	0	0	0	0	1	0	0	0	0	0	0	0	0	0	0	0	0	0
s53	Melvin	12.3053	-83.7072	30.167	plantain	fruit	5	5.361	0.507	10.584	0.004	0.955	4.5		0	0	0	0	0	0	0	0	0	0	0	0	0	0	0	0	0	0	0	0	0	1	0	0	0	0	0	0	0	0	0	0	0	0	0
s54	Melvin	12.3052	-83.7072	28.965	plantain	fruit	6	5.082	0.436	11.656	0.003	1.117	4.5		0	0	0	0	0	0	0	0	0	0	0	0	0	0	0	1	0	0	0	0	0	1	0	1	0	0	0	1	1	0	0	0	0	0	0
s55	Melvin	12.3053	-83.7072	26.802	plantain	fruit	7	6.275	0.526	11.939	0.003	0.868	4.6		0	0	0	0	0	0	0	0	0	0	0	0	0	0	0	0	0	0	0	0	0	1	0	0	0	0	0	0	1	0	0	0	0	0	0
s56	Melvin	12.3055	-83.7073	32.57	plantain	fruit	8	5.33	0.481	11.076	0.002	0.985	4.5		0	0	0	0	0	0	0	0	0	0	0	0	0	0	0	0	0	0	0	0	0	1	0	0	0	0	0	0	1	0	0	0	0	0	0
s57	Florence	12.3062	-83.7166	25.601	potrero	potrero	1	4.519	0.4	11.286	0.004	0.942	4.2		0	0	0	0	0	0	0	0	0	0	0	0	0	0	0	0	0	0	0	0	0	0	0	0	0	0	0	0	0	0	0	0	0	0	0
s58	Florence	12.3055	-83.7166	21.755	potrero	potrero	2	1.897	0.177	10.711	0.006	1.131	4.6		0	0	0	0	0	0	0	0	0	0	0	0	0	0	0	0	0	0	0	0	0	0	0	0	0	0	0	0	0	0	0	0	0	0	0
s59	Florence	12.3064	-83.7182	19.592	potrero	potrero	3	2.052	0.233	8.818	0.004	1.414	4.6		0	0	0	0	0	0	0	1	0	0	0	0	0	0	0	0	0	0	0	0	0	0	0	0	0	0	0	0	0	0	0	0	0	0	0
s60	Florence	12.3058	-83.7185	22.236	potrero	potrero	4	5.604	0.565	9.92	0.002	0.813	4.3		0	0	0	0	0	0	0	0	0	0	0	0	0	0	0	0	0	0	0	0	0	0	0	0	0	0	0	0	0	0	0	0	0	0	0
s61	Florence	12.3054	-83.7207	18.631	forest	forest	1	3.128	0.299	10.476	0.003	1.113	3.9		0	0	0	0	1	0	1	0	0	0	0	0	0	0	0	0	0	0	0	0	0	0	0	0	0	0	0	0	0	0	0	0	0	0	0
s62	Florence	12.3053	-83.7207	15.507	forest	forest	2	4.461	0.429	10.396	0.003	0.771	4		0	0	0	0	0	0	1	0	0	0	0	0	0	0	0	0	0	0	1	0	0	0	0	1	0	0	0	1	0	0	0	0	0	0	0
s63	Florence	12.3052	-83.721	11.181	forest	forest	3	3.391	0.301	11.258	0.005	0.703	3.8		0	0	0	0	1	0	0	0	0	0	0	0	0	0	0	0	0	0	0	0	0	0	0	1	0	0	0	0	0	0	0	0	0	0	0
s64	Florence	12.3051	-83.7201	22.236	forest	forest	4	4.838	0.453	10.689	0.003	0.78	4.8		0	0	0	0	0	0	1	0	0	0	0	0	0	0	0	0	0	0	0	0	0	0	0	0	0	0	0	1	0	0	0	0	0	0	0
s65	Florence	12.3062	-83.7195	18.631	cacao	fruit	1	4.498	0.467	9.63	0.002	0.876	4.8		0	0	0	0	0	0	0	0	0	0	1	0	0	0	0	0	0	0	0	0	0	0	0	0	0	0	0	0	1	0	0	0	0	0	0
s66	Florence	12.3062	-83.7195	19.592	cacao	fruit	2	2.732	0.278	9.838	0.004	1.038	4		0	0	0	0	0	0	0	0	0	0	1	0	0	0	0	0	0	0	0	0	0	0	0	0	0	0	0	0	0	0	0	0	0	0	0
s67	Florence	12.306	-83.7197	31.609	cacao	fruit	3	2.503	0.264	9.467	0.003	1.02	4.1		0	0	0	0	0	0	0	0	0	0	1	0	0	0	0	0	0	0	0	0	0	0	0	0	0	0	0	0	0	0	0	0	0	0	1
s68	Florence	12.3062	-83.7195	29.927	cacao	fruit	4	2.837	0.287	9.899	0.003	0.984	4.7		0	0	0	0	0	0	0	0	0	0	1	0	0	0	0	0	0	0	0	0	0	0	0	0	0	0	0	0	0	0	0	0	0	0	0
s69	Florence	12.3069	-83.7181	20.554	coconut	fruit	5	3.543	0.364	9.736	0.003	1.149	5.3		0	0	0	0	0	0	0	0	0	0	0	0	0	0	0	0	0	1	0	0	0	0	0	0	0	0	0	0	0	0	0	0	0	0	0
s70	Florence	12.3067	-83.7182	18.151	coconut	fruit	6	3.32	0.318	10.434	0.003	1.171	5.2		0	0	0	0	0	0	0	0	0	0	0	0	0	0	0	0	0	1	0	0	0	0	0	0	0	0	0	0	0	0	0	0	0	0	0
s71	Florence	12.3068	-83.7183	19.112	coconut	fruit	7	2.77	0.277	10	0.002	1.218	4.6		0	0	0	0	0	0	0	1	0	0	0	0	0	0	0	0	0	1	0	0	0	0	0	0	0	0	0	0	0	0	0	0	0	0	0
s72	Florence	12.3073	-83.7183	23.197	coconut	fruit	8	4.094	0.351	11.667	0.003	1.319	4.9		0	0	0	0	0	0	0	0	0	0	0	0	0	0	0	0	0	1	0	0	0	0	0	0	0	0	0	0	0	0	0	0	0	0	0
s73	Cristina	12.3028	-83.7347	33.051	cacao	fruit	1	4.05	0.427	9.491	0.002	0.806	4.9		0	0	0	0	0	0	0	0	0	0	1	0	0	0	0	0	0	0	0	0	0	0	0	0	0	0	0	0	0	0	0	0	0	0	0
s74	Cristina	12.3028	-83.7348	31.849	cacao	fruit	2	4.711	0.498	9.46	0.002	0.832	5		0	0	0	0	0	0	0	0	0	0	1	0	0	0	0	0	0	0	0	0	0	0	0	0	0	0	0	0	0	0	0	0	0	0	0
s75	Cristina	12.3028	-83.7349	29.446	cacao	fruit	3	3.899	0.417	9.359	0.002	0.939	5.2		0	0	0	0	0	0	0	0	0	0	0	0	0	0	0	0	0	0	0	0	0	0	0	0	0	0	0	0	0	0	0	0	0	0	0
s76	Cristina	12.3028	-83.7348	28.725	cacao	fruit	4	3.91	0.408	9.586	0.003	0.952	4.8		0	0	0	0	0	0	1	0	0	0	1	0	0	0	0	0	0	0	0	0	0	0	0	1	0	0	0	0	1	0	0	0	0	0	0
s77	Cristina	12.3033	-83.7349	40.02	mixed fruit	fruit	5	3.957	0.427	9.273	0.002	0.99	4.7		0	0	0	0	1	0	0	0	0	0	0	0	0	0	0	0	0	0	0	0	0	1	0	0	0	0	0	0	0	0	0	0	0	0	0
s78	Cristina	12.3037	-83.735	49.153	mixed fruit	fruit	6	4.01	0.425	9.435	0.002	0.93	4.7		0	0	0	0	1	0	0	0	0	0	0	0	0	0	0	0	0	1	0	0	0	0	0	0	0	0	0	0	1	0	0	0	0	0	0
s79	Cristina	12.3035	-83.7353	46.99	mixed fruit	fruit	7	4.227	0.425	9.958	0.001	1.117	4.9		0	0	0	0	0	0	0	0	0	0	0	0	0	0	0	0	0	0	0	0	0	0	0	0	0	0	0	0	1	0	0	0	0	0	0
s80	Cristina	12.3042	-83.7353	35.454	mixed fruit	fruit	8	4.177	0.446	9.365	0.003	1.175	4.9		0	1	0	0	0	0	0	0	0	0	0	0	0	0	0	0	0	0	0	1	0	0	1	0	0	0	0	0	0	0	0	0	0	0	0
s81	Cloyd/Mora	12.3054	-83.7287	37.617	potrero	potrero	1	3.646	0.371	9.82	0.001	1.205	4.5		0	0	0	0	0	0	0	0	0	0	0	0	0	0	0	0	0	0	0	0	0	0	0	0	0	0	0	0	0	0	0	0	0	0	0
s82	Cloyd/Mora	12.3048	-83.7286	35.694	potrero	potrero	2	3.463	0.381	9.08	0.001	1.272	5		0	0	0	0	0	0	0	0	0	0	0	0	0	0	0	0	0	0	0	0	0	0	0	0	0	0	0	0	0	0	0	0	0	0	0
s83	Cloyd/Mora	12.306	-83.7298	27.523	potrero	potrero	3	3.489	0.406	8.587	0.001	1.259	5		0	0	0	0	0	0	0	0	0	0	0	0	0	0	0	0	0	0	0	0	0	0	0	0	0	0	0	0	0	0	0	0	0	0	0
s84	Cloyd/Mora	12.3064	-83.7311	31.849	potrero	potrero	4	3.419	0.366	9.354	0.005	1.326	4.5		0	0	0	0	0	0	0	1	0	0	0	0	0	0	0	0	0	0	0	0	0	0	0	0	0	0	0	0	0	0	0	0	0	0	0
s85	Cloyd/Mora	12.3106	-83.7297	27.523	mixed fruit	fruit	1	3.481	0.344	10.113	0.001	1.158	5.1		0	0	0	0	0	0	0	0	0	0	1	0	0	0	0	0	0	1	0	0	0	0	0	0	0	0	0	0	0	0	0	0	0	0	0
s86	Cloyd/Mora	12.3106	-83.7295	26.802	mixed fruit	fruit	2	4.089	0.389	10.506	0.002	0.973	5		0	0	0	0	0	0	0	0	0	0	1	0	0	0	0	0	0	1	0	0	0	0	0	0	0	0	0	0	0	0	0	0	0	0	0
s87	Cloyd/Mora	12.3111	-83.7297	26.802	mixed fruit	fruit	3	5.382	0.495	10.884	0.003	0.835	5.5		0	0	0	0	1	0	0	0	0	0	1	0	0	0	0	0	0	0	0	0	0	0	0	0	0	0	0	0	0	0	0	0	0	0	0
s88	Cloyd/Mora	12.3113	-83.7298	36.656	mixed fruit	fruit	4	3.402	0.446	7.633	0.001	1.024	4.9		0	0	0	0	1	0	0	0	0	0	1	0	0	0	0	0	0	0	0	0	0	0	0	0	0	0	0	0	0	0	0	0	0	0	0
s89	Cloyd/Mora	12.3081	-83.7278	22.236	forest	forest	1	2.627	0.287	9.169	0.004	1.124	4.6		0	0	0	0	0	0	1	0	0	0	0	0	0	0	0	0	0	0	0	0	0	0	0	1	0	0	0	0	0	0	0	0	0	0	0
s90	Cloyd/Mora	12.3081	-83.7282	23.678	forest	forest	2	3.036	0.293	10.358	0.005	1.173	5.3		0	0	1	0	0	0	1	0	0	0	0	0	0	0	0	0	0	0	0	0	0	0	0	1	0	0	0	0	0	0	0	0	0	0	0
s91	Cloyd/Mora	12.3083	-83.7286	19.112	forest	forest	3	3.642	0.387	9.404	0.002	1.011	5.8		0	0	0	0	0	0	1	0	0	0	0	0	0	0	0	0	0	0	0	0	0	0	0	0	0	0	0	0	0	0	0	0	0	0	0
s92	Cloyd/Mora	12.3087	-83.729	32.57	forest	forest	4	3.477	0.375	9.274	0.002	1.155	5.2		0	0	0	0	0	0	1	0	0	0	0	0	0	0	0	0	0	0	0	0	0	0	0	0	0	0	0	0	0	0	0	0	0	1	0
s93	Wavel	12.3056	-83.7407	43.865	mixed fruit	fruit	1	4.593	0.417	11.009	0.002	0.864	5.1		0	0	0	0	0	0	0	0	0	0	1	0	0	0	0	0	0	1	0	0	0	0	0	0	0	0	0	0	0	0	0	0	0	0	0
s94	Wavel	12.3051	-83.7408	30.648	mixed fruit	fruit	2	4.074	0.379	10.764	0.002	0.958	4.8		0	0	0	0	0	0	0	0	0	0	1	0	0	0	0	0	0	1	0	0	0	0	0	0	0	0	0	0	0	0	0	0	0	0	0
s95	Wavel	12.3053	-83.7406	44.587	mixed fruit	fruit	3	3.606	0.335	10.774	0.001	1.114	4.9		0	0	0	0	0	0	0	0	0	0	1	0	0	0	0	0	0	1	0	0	0	0	0	0	0	0	0	0	0	0	0	0	0	0	0
s96	Wavel	12.3049	-83.7407	32.57	mixed fruit	fruit	4	5.983	0.495	12.092	0.004	0.747	5.6		0	0	0	0	1	0	0	0	0	0	1	0	0	0	0	0	0	1	0	0	0	0	0	0	0	0	0	0	0	0	0	0	0	0	0
s97	Wavel	12.3086	-83.7441	18.631	potrero	potrero	1	3.865	0.389	9.936	0.001	1.229	4.7		0	0	0	0	0	0	0	0	0	0	0	0	0	0	0	0	0	0	0	0	0	0	0	0	0	0	0	1	0	0	0	0	0	0	0
s98	Wavel	12.308	-83.7446	18.151	potrero	potrero	2	4.42	0.461	9.588	0.001	1.288	4.6		0	0	0	0	0	0	0	0	0	0	0	0	0	0	0	0	0	0	0	0	0	0	0	0	0	0	0	0	0	0	0	0	0	0	0
s99	Wavel	12.3073	-83.7439	23.918	potrero	potrero	3	3.117	0.317	9.848	0.001	1.392	4.6		0	0	0	0	0	0	0	0	0	0	0	0	0	0	0	0	0	0	0	0	0	0	0	0	0	0	0	0	0	0	0	0	0	0	0
s100	Wavel	12.307	-83.7429	32.089	potrero	potrero	4	3.991	0.403	9.896	0.001	1.21	4.5		0	0	0	0	0	0	0	0	0	0	0	0	0	0	0	0	0	0	0	0	1	0	0	0	0	0	0	0	0	0	0	0	0	0	0
s101	Wavel	12.3065	-83.7422	33.291	forest	forest	1	3.909	0.363	10.775	0.002	1.195	4.6		0	0	1	0	0	0	1	0	0	0	0	0	0	0	0	0	0	0	0	0	0	0	0	1	0	0	0	1	0	0	0	0	0	0	1
s102	Wavel	12.3062	-83.7421	39.54	forest	forest	2	4.177	0.422	9.905	0.008	1.111	4.2		0	0	0	0	0	0	1	0	0	0	0	0	0	0	0	0	0	0	0	0	0	0	0	0	0	0	0	1	0	0	0	0	0	0	0
s103	Wavel	12.306	-83.7419	41.943	forest	forest	3	3.658	0.415	8.81	0.007	0.94	4.5		0	0	1	0	0	0	1	0	0	0	0	0	0	0	0	0	0	0	0	0	0	0	0	0	0	0	0	0	0	0	0	0	0	0	0
s104	Wavel	12.3061	-83.7418	28.485	forest	forest	4	3.795	0.431	8.805	0.009	0.846	4.6		0	0	0	0	0	0	1	0	0	0	0	0	0	0	0	0	0	0	0	0	1	0	0	0	0	0	0	0	0	0	0	0	0	0	0
s105	Riley	12.3095	-83.7371	26.081	plantain	fruit	1	4.102	0.428	9.589	0.014	0.957	4.8		0	0	0	0	1	0	0	0	0	0	0	0	0	0	0	0	0	0	0	0	0	0	0	0	0	0	0	0	1	0	0	0	0	0	0
s106	Riley	12.3094	-83.7374	23.438	plantain	fruit	2	4.396	0.435	10.113	0.014	0.9	5.4		0	0	0	0	0	0	0	0	0	0	0	0	0	0	0	0	0	0	0	0	0	0	0	0	0	0	0	0	1	0	0	0	0	0	0
s107	Riley	12.3094	-83.7373	34.493	plantain	fruit	3	3.795	0.378	10.034	0.014	1.035	5.6		0	0	0	0	0	0	0	0	0	0	0	0	0	0	0	0	0	0	0	0	0	0	0	0	0	0	0	0	0	0	0	0	0	0	0
s108	Riley	12.3093	-83.7373	32.33	plantain	fruit	4	4.667	0.485	9.629	0.017	0.907	5.8		0	0	0	0	1	0	0	0	0	0	0	0	0	0	0	0	0	0	0	0	0	0	0	0	0	0	0	0	0	0	0	0	0	0	0
s109	Riley	12.3099	-83.737	36.175	mixed fruit	fruit	5	4.968	0.496	10.008	0.013	0.748	5		0	0	0	0	0	0	0	0	0	0	0	0	0	0	0	0	0	0	0	0	0	0	0	0	1	0	0	0	0	0	0	0	0	0	0
s110	Riley	12.3099	-83.7371	35.694	mixed fruit	fruit	6	3.786	0.409	9.259	0.006	1.019	5.2		0	0	0	0	1	0	0	0	1	0	0	0	0	0	0	0	0	0	0	0	0	0	0	0	0	0	0	0	0	0	0	0	0	0	0
s111	Riley	12.3098	-83.7371	37.377	mixed fruit	fruit	7	4.603	0.447	10.309	0.008	0.788	5.3		0	1	0	0	1	0	0	0	0	0	0	0	0	0	0	0	0	0	0	0	0	0	0	0	0	0	0	0	0	0	0	0	0	0	0
s112	Riley	12.3098	-83.7371	40.982	mixed fruit	fruit	8	4.836	0.478	10.121	0.014	0.953	5.4		0	0	0	0	0	0	0	0	1	0	0	0	0	0	0	0	0	0	0	0	0	0	0	0	0	0	0	0	0	0	0	0	0	0	0
s113	Andy	12.2923	-83.7443	45.788	mixed fruit	fruit	1	4.067	0.466	8.72	0.005	1.096	5.1		0	0	0	0	0	0	0	0	0	0	0	0	0	0	0	0	0	1	0	0	0	1	0	0	0	0	0	0	0	0	0	0	0	0	0
s114	Andy	12.2925	-83.7442	47.711	mixed fruit	fruit	2	3.649	0.402	9.088	0.004	0.928	5.4		0	0	0	0	0	0	0	0	0	0	0	0	0	1	0	0	0	1	0	0	0	0	0	0	0	0	0	0	0	0	0	0	0	0	0
s115	Andy	12.2924	-83.7441	49.153	mixed fruit	fruit	3	3.994	0.402	9.935	0.004	1.006	5.2		0	0	0	0	0	0	0	0	0	0	0	0	0	0	0	0	0	0	0	0	0	0	0	0	0	0	0	0	0	0	0	0	0	0	0
s116	Andy	12.2924	-83.7439	49.633	mixed fruit	fruit	4	3.95	0.411	9.622	0.005	1.073	5		0	0	0	0	1	0	0	0	0	0	0	0	0	1	0	0	0	0	0	1	0	0	0	0	0	0	0	0	0	0	0	0	0	0	0
s117	Andy	12.2918	-83.7423	45.548	forest	forest	1	3.813	0.375	10.168	0.005	0.826	4.8		0	0	0	0	0	0	1	0	0	0	0	0	0	0	0	0	0	0	0	0	0	0	0	0	0	0	0	0	0	0	0	0	0	0	0
s118	Andy	12.2919	-83.7425	39.78	forest	forest	2	2.824	0.303	9.317	0.003	0.971	4.4		0	0	0	0	0	0	1	0	0	1	0	0	0	0	0	0	0	0	0	0	0	0	0	0	0	0	0	0	0	0	0	0	0	0	0
s119	Andy	12.2917	-83.7425	43.145	forest	forest	3	1.704	0.206	8.284	0	0.828	4.5		0	0	0	0	0	0	1	0	0	0	0	0	0	0	0	0	0	0	0	0	0	0	0	0	0	0	0	0	0	0	0	0	0	0	0
s120	Andy	12.2916	-83.7424	38.338	forest	forest	4	3.424	0.332	10.329	0.011	0.869	3.4		0	0	0	0	0	0	1	0	0	1	0	0	0	0	0	0	0	0	0	0	0	0	0	0	0	0	0	0	0	0	0	0	0	0	0
s129	PN	12.6467	-83.7623	41.703	coconut	fruit	1	4.752	0.455	10.437	0.003	0.003	5		0	0	0	0	0	0	0	0	0	0	0	0	0	0	0	0	1	0	0	0	0	1	0	0	0	0	0	0	0	0	0	0	0	0	0
s130	PN	12.6468	-83.7618	42.183	coconut	fruit	2	4.435	0.429	10.343	0.007	0.008	5		0	0	0	0	0	0	0	0	0	0	0	0	0	0	0	0	0	0	0	0	0	0	0	0	0	0	0	0	0	1	0	0	0	0	0
s131	PN	12.6463	-83.7618	42.664	coconut	fruit	3	3.758	0.362	10.381	0.003	0.003	4.8		0	0	0	0	1	0	0	0	0	0	0	0	0	0	0	0	0	1	0	0	0	1	0	0	0	0	0	0	0	0	0	0	0	0	0
s132	PN	12.6458	-83.7621	42.183	coconut	fruit	4	5.305	0.48	11.057	0.005	0.005	4.8		0	0	0	0	0	0	0	0	0	0	0	0	0	0	0	0	0	0	0	0	0	1	0	0	0	0	0	0	0	0	0	0	0	0	0
s137	PN	12.6543	-83.7488	42.904	potrero	potrero	1	3.637	0.372	9.777	0.001	0.001	4.9		0	0	0	0	0	0	0	0	0	0	0	0	0	0	0	0	0	0	0	0	0	0	0	0	0	0	0	0	0	0	0	0	0	0	0
s138	PN	12.6543	-83.7486	45.307	potrero	potrero	2	4.27	0.423	10.097	0.002	0.002	4.7		0	0	0	0	0	0	0	0	0	0	0	0	0	0	0	0	0	0	0	0	0	0	0	0	0	1	0	0	0	0	0	0	0	0	0
s139	PN	12.6535	-83.7483	52.277	potrero	potrero	3	4.076	0.421	9.673	0.002	0.002	5		0	0	0	0	0	0	0	0	0	0	0	0	0	0	0	0	0	0	0	0	0	0	0	0	0	0	0	0	0	0	0	0	0	0	0
s140	PN	12.6536	-83.7492	63.092	potrero	potrero	4	4.101	0.425	9.652	0.001	0.001	5.1		0	0	0	0	0	0	0	0	0	0	0	0	0	0	0	0	0	0	0	0	0	0	0	0	0	0	0	0	0	0	0	0	0	0	0
[truncated: 101 more columns]
