# Supplementary material for: Agroforestry Practices Promote Biodiversity and Natural Resource Diversity in Atlantic Nicaragua
Source: PLoS One. 2016 Sep 8;11(9):e0162529. doi: 10.1371/journal.pone.0162529 (PMC5015841; doi:10.1371/journal.pone.0162529)
Supplement: S2 Table — (XLSX) [file pone.0162529.s003.xlsx]

## Sheet: functional uses
food	medicine	lumber	other
Anacardium_occidentale	Anacardium_occidentale	Dipteryx_oleifera	Anacardium occidentale
Ananas_comosus	Ananas_comosus	Gliricidia_sepium	Azadirachta_indica
Annona_glabra	Andira_inermis	Luehea_seemannii	Bactris_gasipae
Artocarpus_altilis	Annona_glabra	Psidium_guajava	Cananga_odorata
Bactris_gasipae	Artocarpus_altilis	Pterocarpus_officinalis	Castilla_elastica
Boraginaceae_sp1	Azadirachta_indica	Simarouba_amara	Cecropia_peltata
Calyptranthes_chytraculia	Bactris_gasipae	Swietenia_macrophylla	Ceiba_pentandra
Carica_papaya	Cordia_curassavica	Tamarindus_indica	Cocos_nucifera
Castilla_elastica	Calyptranthes_chytraculia	Zanthoxylum_ekmanii	Connarus_lambertii
Cinnamomum_zeylanicum	Carica_papaya		Cordia_alliodora
Citrus_aurantifolia	Castilla_elastica		Cupania_cinerea
Citrus_nobilis	Cecropia_peltata		Dipteryx_oleifera
Citrus_reticulata	Ceiba_pentandra		Elaeis_oleifera
Cocos_nucifera	Cephaelis_elata		Gliricidia_sepium
Colocasia_esculenta	Cinnamomum_zeylanicum		Gynerium_saginatum
Dipteryx_oleifera	Citrus_aurantifolia		Inga_edulis
Elaeis_oleifera	Citrus_nobilis		Ischaemum_indicum
Inga_edulis	Cocos_nucifera		Mangifera_indica
Mangifera_indica	Connarus_lambertii		Manihot_esculenta
Manihot_esculenta	Cordia_alliodora		Musa_paradisiaca
Momordica_charantia	Cupania_cinerea		Ochroma_pyramidale
Musa_paradisiaca	Dipteryx_oleifera		Pentaclethra_macroloba
Nephelium_lappaceum	Elaeis_oleifera		Spondias_mombin
Persea_americana	Gliricidia_sepium		Thalia_genisulata
Posoqueria_latifolia	Gynerium_saginatum		Ximenia_americana
Psidium_guajava	Luehea_seemannii
Senna_occidentalis	Mangifera_indica
Spondias_mombin	Manihot_esculenta
Syzygium_malaccense	Mimosa_pudica
Tamarindus_indica	Momordica_charantia
Theobroma_cacao	Morina_citrifolia
Xanthosoma_sagittifolium	Musa_paradisiaca
Ximenia_americana	Nephelium_lappaceum
	Neurolaena_lobata
	Pentaclethra_macroloba
	Persea_americana
	Piper_jacquemontianum
	Posoqueria_latifolia
	Psidium_guajava
	Quassia_amara
	Scoparia_dulcis
	Senna_occidentalis
	Sida_acuta
	Simarouba_amara
	Spondias_mombin
	Swietenia_macrophylla
	Syzygium_malaccense
	Tabernaemontana_chrysocarpa
	Tamarindus_indica
	Theobroma_cacao
	Zanthoxylum_ekmanii
