# Supplementary material for: Agroforestry Practices Promote Biodiversity and Natural Resource Diversity in Atlantic Nicaragua
Source: PLoS One. 2016 Sep 8;11(9):e0162529. doi: 10.1371/journal.pone.0162529 (PMC5015841; doi:10.1371/journal.pone.0162529)
Supplement: S3 Table — (XLSX) [file pone.0162529.s004.xlsx]

## Sheet: species list by land use type
agroforest		secondary forest		pasture
Persea_americana		Cupania_cinerea		Acacia_mangium
Cupania_cinerea		Gliricidia_sepium		Quassia_amara
Gliricidia_sepium		Inga_edulis		Gliricidia_sepium
Annona_glabra		Andira_inermis		Scoparia_dulcis
Inga_edulis		Astrocaryum_alatum		Ceiba_pentandra
Scoparia_dulcis		Pterocarpus_officinalis		Psidium_guajava
Artocarpus_altilis		Celosia_sp1		Morina_citrifolia
Theobroma_cacao		Ceiba_pentandra		Cynodon_dactylon
Astrocaryum_alatum		Cyperus_compressus		Citrus_aurantifolia
Anacardium_occidentale		Dipteryx_oleifera		Tabernaemontana_chrysocarpa
Manihot_esculenta		Morina_citrifolia		Azadirachta_indica
Nephelium_lappaceum		Cynodon_dactylon		Citrus_nobilis
Pterocarpus_officinalis		Neurolaena_lobata		Senna_occidentalis
Cinnamomum_zeylanicum		Clidemia_sp1		Zanthoxylum_ekmanii
Cocos_nucifera		Citrus_aurantifolia		Ischaemum_indicum
Xanthosoma_sagittifolium		Cananga_odorata		Cordia_alliodora
Cyperus_compressus		Swietenia_macrophylla		Cyperus_brevifolia
Colocasia_esculenta		Tabernaemontana_chrysocarpa		Conostegia_xalapensis
Dipteryx_oleifera		Posoqueria_latifolia		Mimosa_pudica
Syzygium_malaccense		Ochroma_pyramidale		Pentaclethra_macroloba
Psidium_guajava		Zanthoxylum_ekmanii		Citrus_reticulata
Mimosa_bahamensis		Ischaemum_indicum		Polakowskia_tacacco
Morina_citrifolia		Cephaelis_elata		Connarus_lambertii
Spondias_mombin		Castilla_elastica		Sida_acuta
Cynodon_dactylon		Cordia_alliodora		Calyptranthes_chytraculia
Melastomataceae_sp1		Simarouba_amara		Ocotea_sp1
Citrus_aurantifolia		Conostegia_xalapensis		Boraginaceae_sp1
Cananga_odorata		Pentaclethra_macroloba		Araceae_sp4
Swietenia_macrophylla		Costus_malortieanus		Araceae_sp5
Mangifera_indica		Piper_jacquemontianum		Araceae_sp6
Tabernaemontana_chrysocarpa		Tamarindus_indica		Acanthaceae_sp1
Posoqueria_latifolia		Cecropia_peltata		Convolvulaceae_sp1
Citrus_nobilis		Luehea_seemannii		Cyperaceae_sp1
Carica_papaya		Thalia_genisulata		Fabaceae_sp1
Ananas_comosus		Ximenia_americana		Lamiaceae_sp1
Senna_occidentalis		Ocotea_sp1		Lamiaceae_sp3
Ranunculus_bulbosiis		Heliconia_irrasa		Lamiaceae_sp2
Musa_paradisiaca		Araceae_sp1		Phyllanthaceae_sp1
Zanthoxylum_ekmanii		Araceae_sp6		Rubiaceae_sp2
Ischaemum_indicum		Araceae_sp7		Rubiaceae_sp1
Cephaelis_elata		Annonaceae_sp1		Rubiaceae_sp9
Cordia_alliodora		Annonaceae_sp2		Spermacoce_sp1
Cyperus_brevifolia		Annonaceae_sp3		Spermacoce_sp3
Conostegia_xalapensis		Cryosophila_warscewiczii		Spermacoce_sp2
Mimosa_pudica		Fabaceae_sp1		Rubiaceae_sp6
Pentaclethra_macroloba		Lacistemataceae_sp1		Selaginellaceae_sp1
Momordica_charantia		Malvaceae_sp1
Costus_malortieanus		Moraceae_sp1
Piper_jacquemontianum		Piperaceae_sp1
Bactris_gasipae		Oplismenus_sp4
Tamarindus_indica		Poaceae_sp5
Polakowskia_tacacco		Polypodiaceae_sp6
Martynia_annua		Rubiaceae_sp3
Connarus_lambertii		Rubiaceae_sp9
Thalia_genisulata		Psychotria_sp1
Sida_acuta		Rubiaceae_sp7
Gynerium_saginatum		Rubiaceae_sp8
Calyptranthes_chytraculia		Cupania_glabra
Ximenia_americana		Violaceae_sp1
Elaeis_oleifera		Araliaceae_sp1
Ocotea_sp1
Heliconia_irrasa
Boraginaceae_sp1
Apocynaceae_sp1
Araceae_sp1
Araceae_sp2
Araceae_sp3
Araceae_sp6
Araceae_sp7
Apocynaceae_sp2
Convolvulaceae_sp1
Cucurbitaceae_sp1
Cucurbitaceae_sp2
Fabaceae_sp1
Fabaceae_sp2
Fabaceae_sp3
Mimosoideae_sp1
Fabaceae_sp4
Fabaceae_sp5
Malvaceae_sp1
Poaceae_sp1
Poaceae_sp2
Oplismenus_sp4
Poaceae_sp5
Poaceae_sp3
Polypodiaceae_sp6
Rubiaceae_sp3
Spermacoce_sp1
Spermacoce_sp3
Spermacoce_sp2
Psychotria_sp1
Rubiaceae_sp4
Rubiaceae_sp5
Rubiaceae_sp8
Lycopod_sp1
Smilacaceae_sp1
Trema_sp1
Verbenaceae_sp1
